# Supplementary material for: Characterizing Active Ingredients of eHealth Interventions Targeting Persons With Poorly Controlled Type 2 Diabetes Mellitus Using the Behavior Change Techniques Taxonomy: Scoping Review
Source: J Med Internet Res. 2017 Oct 12;19(10):e348. doi: 10.2196/jmir.7135 (PMC5658649; doi:10.2196/jmir.7135)
Supplement: Multimedia Appendix 2 [file jmir_v19i10e348_app2.xlsx]

## Sheet: Sheet1
		Studies
	BCTs identified	Stone RA , 2010	Quin CC, 2011	Chan WM, 2004	Heisler M, 2014	Tildsley HD, 2013	Wakefield BJ, 2014	Tildsley HD, 2010	Hussein WI, 2011	Cho JH, 2011	Tildsley HD, 2011	Capozza K, 2015	Wayne N, 2015	Forjuoh SN, 2008	Kim CS, 2010	Welch G, 2015	Torbjonsen A, 2014	Quinn CC , 2014	Holmen H, 2014	Lim S, 2016	Chen SY, 2011	McMahon GT, 2012	Tang TS, 2014	Tang PC, 2013	Shetty AS, 2011	Liou JK, 2014	Prato SD, 2012	Nagrebetsky A, 2013	Arora S, 2014	McFarland M, 2012	Ralston JD, 2009	Wongrochananan S, 2015	Khanna R, 2016
Column1	Column2	Column3
1. Goals and planning	Labels
1.1	Goal setting (behavior)
1.2	Problem solving
1.3	Goal setting (outcome)
1.4	Action planning
1.5	Review behavior goal(s)
1.6	Discrepancy between current behavior and goal
1.7	Review outcome goal(s)
1.8	Behavioral contract
1.9	Commitment
2. Feedback and monitoring
2.1	Monitoring of behavior by others without feedback
2.2
2.3
2.2	Feedback on behavior
2.3	Self-monitoring of behavior
2.4	Self-monitoring of outcome(s) of behavior
2.5	Monitoring outcome(s) of behavior by others without feedback
2.6	Biofeedback
2.7	Feedback on outcome(s) of behavior
3. Social support
3.1	Social support (unspecified)
3.2	Social support (practical)
3.3	Social support (emotional)
4. Shaping knowledge
4.1	Instruction on how to perform a behavior
4.2	Information about antecedents
4.3	Re-attribution
4.4	Behavioral experiments
5. Natural consequences
5.1	Information about health consequences
5.2	Salience of consequences
5.3	Information about social and environmental consequences
5.4	Monitoring of emotional consequences
5.5	Anticipated regret
5.6	Information about emotional consequences
6. Comparison of behaviour
6.1	Demonstration of the behavior
6.2	Social comparison
6.3	Information about others’ approval
7. Associations
7.1	Prompts/cues
7.2	Cue signalling reward
7.3	Reduce prompts/cues
7.4	Remove access to the reward
7.5	Remove aversive stimulus
7.6	Satiation
7.7	Exposure
7.8	Associative learning
8. Repetition and substitution
8.1	Behavioral practice/ rehearsal
8.2	Behavior substitution
6.3	Habit formation
8.4	Habit reversal
8.5	Overcorrection
8.6	Generalisation of a target behavior
8.7	Graded tasks
9. Comparison of outcomes
9.1	Credible source
9.2	Pros and cons
9.3	Comparative imagining of future outcomes
10. Reward and threat
10.1	Material incentive (behavior)
10.2	Material reward (behavior)
10.3	Non-specific reward
10.4	Social reward
10.5	Social incentive
10.6	Non-specific incentive
10.7	Self-incentive
10.8	Incentive (outcome)
10.9	Self-reward
10.10	Reward (outcome)
10.11	Future punishment
11. Regulation
11.1	Pharmacological support
11.2	Reduce negative emotions b
11.3	Conserving mental resources
11.4	Paradoxical instructions
12. Antecedents
12.1	Restructuring the physical environment
12.2	Restructuring the social environment
12.3	Avoidance/reducing exposure to cues for the behavior
12.4	Distraction
12.5	Adding objects to the environment
12.6	Body changes
13. Identity
13.1	Identification of self as role model
13.2	Framing/reframing
13.3	Incompatible beliefs
13.4	Valued self-identity
13.5	Identity associated with changed behavior
14. Scheduled consequences
14.1	Behavior cost
14.2	Punishment
14.3	Remove reward
14.4	Reward approximation
14.5	Rewarding completion
14.6	Situation-specific reward
14.7	Reward incompatible behavior
14.8	Reward alternative behavior
14.9	Reduce reward frequency
14.10	Remove punishment
15. Self-belief
15.1	Verbal persuasion about capability
15.2	Mental rehearsal of successful performance
15.3	Focus on past success
15.4	Self-talk
16. Covert learning
16.1	Imaginary punishment
16.2
16.2	Imaginary reward
16.3	Vicarious consequences
