# Supplementary material for: Characterizing Active Ingredients of eHealth Interventions Targeting Persons With Poorly Controlled Type 2 Diabetes Mellitus Using the Behavior Change Techniques Taxonomy: Scoping Review
Source: J Med Internet Res. 2017 Oct 12;19(10):e348. doi: 10.2196/jmir.7135 (PMC5658649; doi:10.2196/jmir.7135)
Supplement: Multimedia Appendix 3 [file jmir_v19i10e348_app3.xls]

## Sheet: Sheet1
	Author(s), year of publication, study location	Information Summary														Outcomes measure, tools of measurement and key findings
	Citation	study location	The type of eHealth intenvention	Mode of delivery	Theories or models based for the intervention	Aim of the study	Study design		Inclusion criteria	Size of the population		Type of comparator	Tailoring/individual patient based	Type of comparator	Duration of intervention and measurement	Outcome measures	measurement tools
S.No								Population		Intervention group	Control group
1	Stone RA, Rao RH, Sevick MA, Cheng C, Hough LJ, Macpherson DS, et al. Active care management supported by home telemonitoring in veterans with type 2 diabetes: the DiaTel randomized controlled trial. Diabetes Care. 2010;33(3):478-84.	VA Pittsburgh Healthcare System, USA	Active care management with home telemonitoring (ACM+HAT)	Telehealth(communication with provider via telephone or video)	No	compare the short-term efficacy of home telemonitoring coupled with active medication management by a nurse practitioner with a monthly care coordination tele-phone call on glycemic control	RCT	Vetrans	veterans with type 2 diabetes and entry A1C 7.5%.	n=73, active care management with home telemonitoring (ACM+HT group)	n=77, monthly care coordination telephone call	monthly care coordination tele- phone call on glycemic control	Individualized,		6 months, measured at the 3rd and 6th months	HbA1c, Weight, BP(sys, dias), Cholestrol, LDL, HDL, Triglycerides	Laboratory and Clinical measurement
2	Quinn CC, Shardell MD, Terrin ML, Barr EA, Ballew SH, Gruber-Baldini AL. Cluster-Randomized Trial of a Mobile Phone Personalized Behavioral Intervention for Blood Glucose Control. Diabetes Care. 2011;34(9):1934-42.	USA	a mobile- and web-based self-management patient coaching system and provider decision support	Mobile phone	no	To test whether addingmobile application coaching and patient/provider web portals to community primary care comparedwith standard diabetesmanagementwould reduce glycated hemoglobin levels	Cluster Randomized Trial	patients treated in community primary care settings	Physician diagnosis of type 2 diabetes for $6 months; c Glycated hemoglobin 7.5% within 3 months; c Age 18–64 years	N1: 23; N2:22; N3:62	n=56	Standard care	Individualized		12 months Measured at 3rd, 6th, 9th, 12th	change in glycated hemoglobin level, changes in patient-reported diabetes symptoms, diabetes distress, depression, and other clinical (blood pressure) and laboratory (lipid) values	Laboratory and clinical measurement, 9-item version of the Self-Completion Patient Outcome Instrument to assess patient- reportedsymptomsassociated with diabete, 17-item Diabetes Distress Scale
3	Chan WM, Woo J, Hui E, Lau WWY, Lai JCK, Lee D. A community model for care of elderly people with diabetes via telemedicine. Applied Nursing Research. 2005;18(2):77-81.	Hong Kong	Videoconferencing education regarding diet and ideal body weight, facts regarding glucose monitoring, symptoms and management of hypoglycemia, and foot care, as well as exercise prescription	videoconferencing	Yes, community model	examines the feasibility of developing a group diabetes care program in the primary care setting for older people	one-group, pretest– posttest quasi-experimental design	elderly people(>= 60 yrs)	Subjects aged 60 years or older, with Type 2 DM, and without other debilitating comorbidities limiting mobility	n=22	No control group	NA	No		8 weeks	Diabetes knowledge, Quality of life(physical functioning, role limitations, bodily paian, general health, vitality, social functioning, role limitations, mental health, Dietary intake, body mass index and 2-hr hemastix, service satisfaction	Diabetes knowledge by 14 questions, Quality of life assessment using a disease-specific instrument (The Chinese Diabetes QOL Score, SF-36), Dietary intake(24 ohr dietary recall, Nutrient content analysis software)
4	Heisler M, Choi H, Palmisano G, Mase R, Richardson C, Fagerlin A, et al. Comparison of Community Health Worker-Led Diabetes Medication Decision-Making Support for Low-Income Latino and African American Adults With Diabetes Using E-Health Tools Versus Print Materials A Randomized, Controlled Trial. Annals of Internal Medicine. 2014;161(10):S13-S22.	USA	interactive web-based tablet-delivered tool (iDecide) education(1-2 hrs)	Tablet based	Motivational Interviewing based communication approaches	compared outcomes between community health worker (CHW) use of a tailored, interactive web-based tablet-delivered tool (iDecide) versus use of print educational materials.	A randomized two-arm trial RCT	Latino and African American adults	adults with a hemoglobinA1c >7.5% (55%) or who reported questions, concerns, or difficulty taking diabetes medications	93 (87 analysed)	95 (89 analysed)	print educational materials	No		3 month	Primary outcomes were changes in knowledge about anti-hyperglycemic medications, patient-reported medication decisional conflict, and satisfaction with anti- hyperglycemic medication information. Secondary outcomes: changes in diabetes distress, self- efficacy, medication adherence, and A1c.	Medication Decisional Conflict, Knowledge about Anti-Hyperglycemic Medications, Satisfaction with Clarity of Medication Information, Satisfaction with Helpfulness of Medication Information, Diabetes Care Self-Efficacy, Diabetes Distress, Medication Adherence, HbA1c(secondary outcome)
5	Tildesley HD, Wright AM, Chan JHM, Mazanderani AB, Ross SA, Tildesley HG, et al. A Comparison of Internet Monitoring with Continuous Glucose Monitoring in Insulin-Requiring Type 2 Diabetes Mellitus. Canadian Journal of Diabetes. 2013;37(5):305-8.	Vancouver, British Columbia, Canada	Comparison of Internet Monitoring with Continuous(real time) Glucose Monitoring	Computer	No	compare the effects of real-time continuous glucose monitoring (RT-CGM) and an Internet blood glucose monitoring system (IBGMS) on glycated hemoglobin levels	Two-arm random trial RCT	no specific population, Type 2 DM patients	T2D patients with a recent A1C level greater than 7.0%, Internet access and prior training in SMBG	n=25	n=25	Comparison of Internet Monitoring with Continuous(real time) Glucose Monitoring	Individualized		6 months, measured at the 3rd and 6th months	HbA1c, number of patients with self-reported hypo- glycemia, average total strips used per patient	Laboratory measurement
6	Wakefield BJ, Koopman RJ, Keplinger LE, Bomar M, Bernt B, Johanning JL, et al. Effect of Home Telemonitoring on Glycemic and Blood Pressure Control in Primary Care Clinic Patients with Diabetes. Telemedicine and E-Health. 2014;20(3):199-205.	University of Missouri, Lowa, USA	in-home tele monitoring	Telemonitoring	No	to evaluate the effectiveness of short-term targeted use of remote data transmission on treatment outcomes	RCT	no specific population, subjects with established type 2 diabetes	patients with diabetes who had either out-of-range hemoglobin A1c (A1c) or systolic BP (SBP) m	n=55	n=53	usual care	treatment changes were individualized		12 weeks	Primary outcomes; A1c and systolic BP, Secondar: Percetion of the program	Clinical and laboratory, Perception was measured by 17-item questinaire
7	Tildesley HD, Mazanderani AB, Ross SA. Effect of Internet Therapeutic Intervention on A1C Levels in Patients With Type 2 Diabetes Treated With Insulin. Diabetes Care. 2010;33(8):1738-40.	Vancouver, British Columbia, Canada	Internet-based glucose monitoring system (IBGMS)	Computer	No	To assess the effect of an Internet-based glucose monitoring system (IBGMS) on A1C levels	RCT	no specific population, type 2 diabetic patients being treated with insu- lin alone or in combination with oral anti-hyperglycemic medications	a recent A1C >7.0%, Inter- net access, and prior training in SMBG	n=24	n=23	usual care	Individualized		6 months, measured at the 3rd and 6th months	A1C, total cholesterol, and triglycerides	Clinical and laboratory
8	Hussein WI, Hasan K, Jaradat AA. Effectiveness of mobile phone short message service on diabetes mellitus management; the SMS-DM study. Diabetes Research and Clinical Practice. 2011;94(1):E24-E6.	Bahrain	SMS	Mobile phone	No	To test the feasibility of short message service (SMS) usage between the clinic visits and to evaluate its effect on glycemic control in uncontrolled type 2	Non randomized control intervention, 12 accepted to be in the interventional group.	non-pregnant adult diabetics type 2 patients	type 2 diabetes mellitus (DM) case, age >18 years, on oral medications or/and Insulin with poor glycemic control (A1c > 7.5%).	n=12	n=22	Usual care	No		3 months	Change in HbA1c, Weight, BMI	Clinical and laboratory
9	Cho J-H, Kwon H-S, Kim H-S, Oh J-A, Yoon K-H. Effects on diabetes management of a health-care provider mediated, remote coaching system via a PDA-type glucometer and the Internet. Journal of Telemedicine and Telecare. 2011;17(7):365-70.	South Korea	health-care provider mediated, remote coaching system via a PDA-type glucometer and the Internet	PDA	No	to test whether HbA1c improved after three months in a controlled trial.	RCT	no specific population, Type 2 DM patients	type 2 diabetes; patients aged older than 40 years and with an HbA1c of 7.0–11.0% who had been followed for more than six month	n=35	n=36	usual care	Individualized		3 months	Change in HbA1 c, Total Colestrol, Fasting plasma blucose, triglyceride,	Clinical and laboratory
10	Tildesley HD, Mazanderani AB, Chan JHM, Ross SA. Efficacy of A1C Reduction Using Internet Intervention in Patients with Type 2 Diabetes Treated with Insulin. Canadian Journal of Diabetes. 2011;35(3):250-3.	Vancouver, British Columbia, Canada	Internet-based glucose monitoring system (IBGMS) on glycated hemoglobin (A1C)	Computer	No	To assess the effect of an Internet-based glucose monitoring system (IBGMS) on glycated hemoglobin (A1C)	RCT	no specific population, Type 2 DM patients	T2D patients A1C >7.0%, Internet access and prior training in SMBG	n=23	n=23	usual care	Individualized		6 months, measured at the 3rd and 6th months	Change in HbA1 c	Clinical and laboratory
11	Capozza K, Woolsey S, Georgsson M, Black J, Bello N, Lence C, et al. Going mobile with diabetes support: a randomized study of a text message-based personalized behavioral intervention for type 2 diabetes self-care. Diabetes spectrum : a publication of the American Diabetes Association. 2015;28(2):83-91.	Seatle, USA	Text message (Care4Life program) for education and motivation, medication adherence, glucose control, weight and excercise	Mobile phone	No	tested the impact on glycemic control of a two-way text messaging program that provided behavioral coaching, education, and testing reminders to enrolled individuals with type 2 diabetes in the context of a clinic-based quality improvement initiative	Two-group RCT	no specif population, adult patients with type 2 diabetes	nonpregnant adults (aged >18 years) with a diagnosis of type 2 diabetes, an A1C of >8% in the past year (in- dicating inadequate glycemic control and high risk for complications)	n=58	n=35	usual care	No, allowed patients to send text back to the provider		6 months	change in A1C, patient interaction and satisfaction with the program	Clinical and laboratory, Client satisfaction was measured by 8-question Client Satis-faction Questionnaire (CSQ- 8)
12	Wayne N, Perez DF, Kaplan DM, Ritvo P. Health Coaching Reduces HbA1c in Type 2 Diabetic Patients From a Lower-Socioeconomic Status Community: A Randomized Controlled Trial. Journal of Medical Internet Research. 2015;17(10).	Toronto, Canada	Smart phone based behavioral coaching(secure messaging, scheduled phone contact, and/or during in-person meetings, photo journaling)	Mobile phone	No	To evaluate a health coach intervention with and without the use of mobile phones to support health behavior change in patients with type 2 diabetes.	RCT	lower-income neighborhood (90% of participants) and a midlevel-SES community (10% of participants)	type 2 diabetes and a glycated hemoglobin/hemoglobin A1c (HbA1c) level of >= 7.3% (56.3 mmol/mol)	n=67	n=64	health coaching without mobile phone monitoring support.	Yes, Pragmatic approach		6 months	Change in mean HbA1c(primary outcome), weight (kg), body mass index (BMI) (kg/m2), and waist circumference (cm), Changes in psychometric assessments, satisfaction with life, depression and anxiety (Hospital Anxiety and Depression Scale [HADS]), positive and negative affect (Positive and Negative Affect Schedule [PANAS]), quality of life	Laboratory, anthropometric, Satisfaction with Life Scale [24], the Hospital Anxiety and Depression Scale, the Positive and Negative Affect Schedule, and the Short Form Health Survey-12 (SF-12)
13	Forjuoh SN, Reis MD, Couchman GR, Ory MG. Improving diabetes self-care with a PDA in ambulatory care. Telemedicine Journal and E-Health. 2008;14(3):273-9.	Texas, USA	a loaned password-protected, institutional-registered PDA pre-installed with “Diabetes Pilot” software to monitor self care activity… monetary incentive of $20 at each research visit to defray the cost of transportation to the clinic.	PDA	No	determined whether enhancing type 2 diabetes (T2DM) self-care with a personal digital assistant (PDA) by patients in the ambulatory setting would improve glycemic control.	pretest/posttest intervention	no specif population, adult patients with type 2 diabetes	Adults with T2DM and last measured glycosylated hemoglobin (HbA1c) of >8.00%	n=18	NA	NA	No,		6 months, measured at the 3rd and 6th months	Change in mean HbA1c, BMI foot care and general diet subscales of the Summary of Diabetes Self-Care Activities, Blood pressure, modified Summary of Diabetes Self-Care Activities (SDSCA), HRQOL-4,	Laboratory, anthropometric, modified Summary of Diabetes Self-Care Activities (SDSCA), HRQOL-4,
14	Kim CS, Park SY, Kang JG, Lee SJ, Ihm SH, Choi MG, et al. Insulin Dose Titration System in Diabetes Patients Using a Short Messaging Service Automatically Produced by a Knowledge Matrix. Diabetes Technology & Therapeutics. 2010;12(8):663-9.	South Korea	automatic adjustment of insulin dose based on glucose level data and to provide the patients with the needed insulin dose by using a short message service (SMS)(automatic insulin titration). Dose titration system	Mobile phone	No	compared diabetes patients who used our system with patients who received the conventional titration scheme.	RCT	no specif population, adult patients with type 2 diabetes	age>18 years, taking antidiabetes treatment for >6 months, requiring a long-acting insulin therapy for the control of hyperglycemia in the opinion of the investigating physician, HbA1C >7.0% and <12.0%, body mass index values <35kg/m2, confirmed written informed consent	n=50	n=50	conventional insulin titration scheme	Yes, Pragmatic approach		12 weeks	Target of achieving fasting blood glucose of <120 mg/dL, Fasting and postpradial blood glucose level, Change in the mean HbA1c, incidence of symptomatic, asymptomatic, and nocturnal hypoglycemia, Body weight	Laboratory measurements
15	Torbjornsen A, Jenum AK, Smastuen MC, Arsand E, Holmen H, Wahl AK, et al. A Low-Intensity Mobile Health Intervention With and Without Health Counseling for Persons With Type 2 Diabetes, Part 1: Baseline and Short-Term Results From a Randomized Controlled Trial in the Norwegian Part of RENEWING HEALTH. JMIR mHealth and uHealth. 2014;2(4):e52-e.	Oslo, Norweigh	Few Touch Application (FTA) diabetes diary with or without health counseling to improve HbA1c, Self management, HRQOL, behavioural change	Computer	Yes, cognitive behavioral therapy, the “Reach Out” problem-solving model, and motivational interviewing (MI)	to evaluate whether the introduction of technology-supported self-management using the Few Touch Application (FTA) diabetes diary with or without health counseling improved glycated hemoglobin (HbA1c) levels, self-management, behavioral change, and health-related quality of life	Three Arm RCT	no specif population, adult patients with type 2 diabetes	Adults with type 2 diabetes and HbA1c ≥7.1% were included	n1=42(FTA only), n2=43(FTA+counselling	n=44	usual care	Yes		1 year , 4 month result reported	Change in HbA1c, self-management, behavioral change , and health-related quality of life	Laboratory, self-management (Health Education Impact Questionnaire, heiQ), behavioral change (diet and physical activity), and health-related quality of life(SF-36)
16	Quinn CC, Shardell MD, Terrin ML, Barr EA, Park D, Shaikh F, et al. Mobile Diabetes Intervention for Glycemic Control in 45-to 64-Year-Old Persons With Type 2 Diabetes. Journal of Applied Gerontology. 2016;35(2):227-43.	Baltimore, USA	a mobile coaching system and individualized web portal	Mobile phone	No	to assess effects of a mobile coaching system on glycated hemoglobin (HbA1c) levels in younger versus older patients over 1 year	Cluster Randomized Trial	no specif population, adult patients with type 2 diabetes	Type 2 diabetes by a physician at least 6 months prior to enrollment in the study, HbA1c level ≥ 7.5% within the past 3 months, and were 18 to 64 years old	n=62	n=56	usual care	Yes, Individualized		12 months, measured at 3, 6, 9 and 12 months	Change in HbA1c	Laboratory
17	Holmen H, Torbjornsen A, Wahl AK, Jenum AK, Smastuen MC, Arsand E, et al. A Mobile Health Intervention for Self-Management and Lifestyle Change for Persons With Type 2 Diabetes, Part 2: One-Year Results From the Norwegian Randomized Controlled Trial RENEWING HEALTH. JMIR mHealth and uHealth. 2014;2(4):e57-e.	Oslo, Norweigh	Few Touch Application (FTA) diabetes diary app with or without health counseling to improve HbA1c, Self management, HRQOL, behavioural change	Computer	Yes, cognitive behavioral therapy, the “Reach Out” problem-solving model, and motivational interviewing (MI)	to test whether the use of a mobile phone–based self-management system used for 1 year, with or without telephone health counseling by a diabetes specialist nurse for the first 4 months, could improve glycated hemoglobin A1c (HbA1c) level, self-management, and health-related quality of life compared with usual care.	Three Arm RCT	no specif population, adult patients with type 2 diabetes	Adults with type 2 diabetes and HbA1c ≥7.1% were included	n1=39(FTA only), n2=40(FTA+counselling	n=41	usual care	Yes		1 year	Change in HbA1c, self-management, behavioral change , and health-related quality of life, depressive symptoms (CES-D), and lifestyle changes (dietary habits and physical activity, depressive symptoms (CES-D)	Laboratory, self-management (Health Education Impact Questionnaire, heiQ), behavioral change (diet and physical activity), and health-related quality of life(SF-36), depressive symptoms (CES-D)
18	Lim S, Kang SM, Kim KM, Moon JH, Choi SH, Hwang H, et al. Multifactorial intervention in diabetes care using real-time monitoring and tailored feedback in type 2 diabetes. Acta diabetologica. 2016;53(2):189-98.	Soul, South Korea	CDSS rule engine and integrating a physical activity-monitoring de- vice and dietary feedback into a comprehensive package. An automated CDSS rule engine generated and sent patient-specific messages about glucose, diet, and physical activity to their mobile phones and a Web site.	Computer	No	investigated the effect of an indi- vidualized multidisciplinary u-healthcare service combined with exercise monitoring and dietary feedback on glucose control with less hypoglycemia in an older population.	RCT	no specif population, adult patients with type 2 diabetes	T2D patients with HbA1c 7.0 to 10.5	n=50	n=50	usual care	Yes		6 months	proportion of patients achieving glycated hemoglobin (HbA1c)<7 %without hypoglycemia, Change in HbA1c, changes in body composition and lipid profile,	Laboratory and anthropometric, Body composition factors such as whole body fat and android fat, and muscle mass were measured using dual- energy X-ray absorptiometry
19	Chen S-Y, Chang Y-H, Hsu H-C, Lee Y-J, Hung Y-J, Hsieh C-H. One-Year Efficacy and Safety of the Telehealth System in Poorly Controlled Type 2 Diabetic Patients Receiving Insulin Therapy. Telemedicine and E-Health. 2011;17(9):683-7.	Baltimore, USA	underwent an intensive diabetes management program, including titration of insulin, blood glucose-self monitoring, and nutritional review, and 32 participated in the telehealth system	Telehealth(communication with provider via telephone or video)	No	To evaluate the functionality of the telehealth system in poorly controlled type 2 diabetic (T2D) patients receiving insulin injections.	RCT	no specific population, Patients with type 2 diabetes, aged 60 years or older	T2D patients, (HbA(1c)) values >7% for more than 1 year. Patients with type 2 diabetes, aged 60 years or older	n=32	n=32	Usual Care	No		1 year	change of the HbA(1c) and body weight, the incidence of hospitalization, and hypoglycemic events.	Laboratory and anthropometric, hospital records
20	Tang PC, Overhage JM, Chan AS, Brown NL, Aghighi B, Entwistle MP, et al. Online disease management of diabetes: Engaging and Motivating Patients Online With Enhanced Resources-Diabetes (EMPOWER-D), a randomized controlled trial. Journal of the American Medical Informatics Association. 2013;20(3):526-34.	California, USA	Engaging and Motivating Patients Online With Enhanced Resources for Diabetes (1) wirelessly uploaded home glucometer readings with graphical feedback; (2) comprehensive patient-specific diabetes summary status report; (3) nutrition and exercise logs; (4) insulin record; (5) online messaging with the patient’s health team; (6) nurse care manager and dietitian providing advice and medication manage…	Computer	Yes, Universal models of behavior change that include individual dif- ference, perceived severity of a health threat, relevant values, skills and perceived barriers to action guided design	To evaluate an online disease management system supporting patients with uncontrolled type 2 diabetes.	RCT	no specif population, adult patients with type 2 diabetes	type 2 diabetes baseline Age ≥18 years, Diagnosis of type 2 diabetes mellitus A1C≥7.5%, Patient seen within the past 12 months	n=186	n=193	usual care	Yes		12 months	glucose control, measured by A1C over a 12-month period, blood pressure, LDL cholesterol, 10-year Framingham cardiovascular risk, satisfaction and psychosocial well-being, A clinically significant decrease in A1C was defined as a decline of ≥0.5%, a standard described in many analyses(Nathan DM, Buse JB, Davidson MB, et al. Diabetes care, 2009, 32)	Laboratory
21	McMahon GT, Fonda SJ, Gomes HE, Alexis G, Conlin PR. A Randomized Comparison of Online- and Telephone-Based Care Management with Internet Training Alone in Adult Patients with Poorly Controlled Type 2 Diabetes. Diabetes Technology & Therapeutics. 2012;14(11):1060-7.	Boston, Massashushettes, USA	Online care management, telephone-based care management, or Web training	Computer, mobile phone	No	to investigate whether telephone or online care management improves diabetes-related outcomes over time compared with usual care supplemented with Internet access and training.	prospective, longitudinal, randomized trial	no specif population, adult patients with type 2 diabetes older than 25 yrs	type 2 diabetes mellitus and an elevated hemoglobin A1c (A1c) level (>= 8.5%), age 25 yrs and older	online care management (n = 51), telephone-based care management (n = 51), or Web training (n = 49		web training	Yes		12 months, result described per quarter change	Change in A1C and Blood Pressure	Laboratory measurements
22	Tang TS, Digby EM, Wright AM, Chan JH, Mazanderani AB, Ross SA, et al. Real-time continuous glucose monitoring versus internet-based blood glucose monitoring in adults with type 2 diabetes: a study of treatment satisfaction. Diabetes Res Clin Pract. 2014;106(3):481-6.	Vancouver, British Columbia, Canada	Real-time continuous glucose monitoring versus internet-based blood glucose monitoring	Computer	No	To compare treatment satisfaction between real-time continuous glucose monitoring (RT-CGM) and internet-blood glucose monitoring (IBGM) in adults with type 2 diabetes treated with insulin.	parallel randomized con- trolled trial	no specif population, adult patients with type 2 diabetes (treated with insulin alone or in combination with oral anti-hyperglycemic agents)	T2D patients (1) a recent HbA1c > 7.0% (53 mmol/mol), (2) Internet access, (3) received prior training in self-monitoring of blood glucose (SMBG), and (4) been performing SMBG at a frequency of at least once per day prior to enrolling into the study.	IBGMS (n=17)	RT-CGMS (n=15)	Real-time continuous glucose monitoring	Yes		6 months	treatment satisfaction, HbA1c % (mmol/mol), BMI, SBP, DBP Creatinine	8-item Diabetes Treatment Satisfaction Question- naire.
23	Shetty AS, Chamukuttan S, Nanditha A, Raj RK, Ramachandran A. Reinforcement of adherence to prescription recommendations in Asian Indian diabetes patients using short message service (SMS)--a pilot study. J Assoc Physicians India. 2011;59:711-4.	India	SMS	Mobile phone	No	To investigate the acceptability and feasibility of using short message services (SMS) via cell phones to ensure adherence to management prescriptions by diabetic patients.	RCT	no specif population, adult patients with type 2 diabetes	Type 2 diabetic patients with 5 or more years of diabetes and having HbA1c between 7.0% to 10%	n=110	n=105	Standard care	No		1 year	Primary outcomes: Adherence to treatment prescriptions and use of drugs, Secondar outcomes Change in HbaA1c, glycemic measures, lipid profiles(TC, TG. HDL-C, LDL-C)	Measurement is not clearly stated, Laboratory measurments for HbA1c
24	Liou JK, Soon MS, Chen CH, Huang TF, Chen YP, Yeh YP, et al. Shared Care Combined with Telecare Improves Glycemic Control of Diabetic Patients in a Rural Underserved Community. Telemedicine and E-Health. 2014;20(2):175-8.	Changhua County, Taiwan	shared care combined with telecare	Telehealth(communication with provider via telephone or video)	no	To investigate the effectiveness of shared care combined with telecare in type 2 diabetic patients in an underserved community in Asia.	RCT	no specif population, adult patients with type 2 diabetes	2 diabetes who had a glycosylated hemoglobin (HbA1c) level of >7%	n=54	n=41	Usual care	No		6 months	HbA1c change	Laboratory measurements
25	Nagrebetsky A, Larsen M, Craven A, Turner J, McRobert N, Murray E, et al. Stepwise self-titration of oral glucose-lowering medication using a mobile telephone-based telehealth platform in type 2 diabetes: a feasibility trial in primary care. Journal of diabetes science and technology. 2013;7(1):123-34.	Southhampton, UK	treatment plan for titration of oral glucose-lowering medication with self-monitoring of glycemia using real-time graphical feedback on a mobile telephone and remote nurse monitoringusing a Web-based tool.	Mobile phone	No	To explore the feasibility of stepwise self-titration of oral glucose-lowering medication guided by a mobile telephone-based telehealth platform for improving glycemic control in type 2 diabetes.	RCT	no specif population, adult patients with type 2 diabetes	≥35 years old with T2D of at least 3 months’ duration and were taking oral glucose-lowering medication. Patients who had last routinely measured HbA1c ≥64 mmol/mol (8.0%) and<97 mmol/mol (11.0%)	n=7	n=7	Routine care	Individualized		6 months	changes of HbA1c and changes of oral glucose-lowering medication defined as changes in dose or quantity of medications,	Laboratory measurements
26	Del Prato S, Nicolucci A, Lovagnini-Scher AC, Turco S, Leotta S, Vespasiani G, et al. Telecare Provides Comparable Efficacy to Conventional Self-Monitored Blood Glucose in Patients with Type 2 Diabetes Titrating One Injection of Insulin Glulisine-the ELEONOR Study. Diabetes Technology & Therapeutics. 2012;14(2):175-82.	Italy	Telecare	Telehealth(communication with provider via telephone or video)	No	To compare telecare and conventional self-monitored blood glucose (SMBG) programs for titrating the addition of one bolus injection of insulin glulisine in patients with type 2 diabetes uncontrolled on oral hypoglycemic agents for ‡3 months who were first titrated with basal insulin glargine.	Randomized multicenter parallel group trial	no specif population, adult patients with type 2 diabetes	Men and women, 35–70 years old, body mass index > 25kg/m2, with type 2 diabetes for at least 1 year, treated with OHAs or metformin at maximal doses for at least 3 months and glycosylated hemoglobin (HbA1c) 7.5–11.0%	n=114	n=124	Standard SMBG program	Individualized		3 months	HbA1c, Weight change, hypoglycemia, doses of glargine and glulisine	Lab
27	Welch G, Balder A, Zagarins S. Telehealth Program for Type 2 Diabetes: Usability, Satisfaction, and Clinical Usefulness in an Urban Community Health Center. Telemedicine and E-Health. 2015;21(5):395-403.	Connecticut, USA	integrated an electronic pillbox into an existing diabetes remote home monitoring (RHM) device suite comprising a Bluetooth (Bluetooth SIG, Kirkland, WA)-enabled blood glucose meter and an automatic blood pressure monitor connected to a cellular hub for data upload to our clinical application.	Telehealth(communication with provider via telephone or video)	No	examined the usability, satisfaction, and clinical impact of a 3-month diabetes telehealth intervention for poorly controlled type 2 diabetes (T2D) patients	Pre-post	English speaking Hispanic, whites and African American patients with type 2 diabetes and older than 50 yrs	HbA1c level between 7% and 11% at baseline, age>50 years, no serious psychiatric or medical health complications	n=30	na	NA	Individualized		3 months	Remote Home Monitoring device use, Program satisfaction, provider satisfaction, HbA1c,	Lab
28	Arora S, Peters AL, Burner E, Lam CN, Menchine M. Trial to Examine Text Message-Based mHealth in Emergency Department Patients With Diabetes (TExT-MED): A Randomized Controlled Trial. Annals of Emergency Medicine. 2014;63(6):745-54.	LA, USA	2 daily text messages for 6months in English or Spanish(the contents of the message education/motivation-1 text perday, medication reminders-3 per week, healthier living challenge-2 per week, Trivia	Mobile phone	Health Belief Model	to determine whether a scalable, low-cost, unidirectional, text message–basedmobile health intervention (TExT-MED) improves clinical outcomes, increases healthy behaviors, and decreases ED utilization in a safety net population.	RCT	English or spanish peaking Latino and blacks T2DM patients	T2D [Hb A1C] level8%) in an urban, public Emergency department	n=47	n=45	Usual care	No, there was only TRIVA		6 months	HbA1C level. Secondaryoutcomes included changes in medication adherence, self-efficacy, performance of self-care tasks, quality of life, diabetes-specific knowledge, Emergency department utilization, and patient satisfaction.	Lab, Adherence by Morisky 8-point adherence scale, Self efficacy by the Diabetes Empowerment Scale Short Form, Performance of self-care tasks was measured with the Summary of Diabetes Self Care Activities Scale, a 25-item, Patients’ quality of life was measured with the Problem Areas in Diabetes Scale, a validated, 20-item measure of diabetes-related emotional distress, Diabetes-specific knowledg…
29	McFarland M, Davis K, Wallace J, Wan J, Cassidy R, Morgan T, et al. Use of Home Telehealth Monitoring with Active Medication Therapy Management by Clinical Pharmacists in Veterans with Poorly Controlled Type 2 Diabetes Mellitus. Pharmacotherapy. 2012;32(5):420-6.	Memphis, USA	Care Coordination Home Telehealth, transmit blood glucose data to messaging device	TeleheHealth( ommunication with provider via teeephone or video)	No	To compare the effect of medication therapy management by a clinical pharmacy specialist who used the Care Coordination Home Telehealth (CCHT) program with the effect of medication therapy management by a clinical pharmacy specialist who did not use the CCHT program in a cohort of patients with poorly controlled type 2 diabetes mellitus.	Nonrandomized, parallel, control group study	no specif population, adult patients with type 2 diabetes	T2D patients on insulin medication, HbA1c more than 7%	n=36	n=67	Usual care	Individualized based on the patients blood glucose data		6 months	change in A1C, percentage of patients meeting American Diabetes Association (ADA) treatment goals for A1C, total amount of time spent/patient, and number of antidiabetic drug changes	EHR DATA
30	Ralston JD, Hirsch IB, Hoath J, Mullen M, Cheadle A, Goldberg HI. Web-Based Collaborative Care for Type 2 Diabetes A pilot randomized trial. Diabetes Care. 2009;32(2):234-9.	Washington, USA	usual care plus Web-based care management	computer	Yes, Wagner’s Chronic Care Model	To test Web-based care management of glycemic control using a shared electronic medical record with patients who have type 2 diabetes. Patient education and counselling for solving problems and collaborative decision making(patient engagement)	RCT	no specif population, adult patients with type 2 diabetes	18-75 yrs T2D patients >7.0%, had Web access from home, and could use a computer with English language–based programs.	n=39	n=35	Usual care	Individulaized according to each individuals clinical condition		12 months	Absolute change in HbA1c, proportion of patients achiving HbA1c less than 7%, total plasma choles- terol and systolic and diastolic blood pressure.	Laboratory and clinical measurements
31	Wongrochananan S, Tuicomepee A, Buranarach M, Jiamjarasrangsi W. The effectiveness of interactive multi-modality intervention on self-management support of type 2 diabetic patients in Thailand: a cluster-randomized controlled trial. International Journal of Diabetes in Developing Countries. 2015;35:S230-S6.	Bangkok, Thailand	Interactive multi-modality (IMM) intervention consisting of website, email, and SMS(elf-regulation, self-monitoring and assessment, social support, and reminder system linked to email and SMS)	Computer, mobile phone,	No	to formally assess its effectiveness in improving the type 2 diabetic biomarker (A1c) and self-management behaviors	Cluster Randomized Controlled Trial	no specif population, adult patients with type 2 diabetes	T2D hemoglobin A1c or A1c >7.0 %, no serious illness, and Internet and mobile phone accessibility	n=78	n=48	control group received self-management knowledge via email	Individualized		3 months	Biomarkers change(A1C, Cholestrol, Triglyceride, LDL, BMI, Systollic and diastollic BP), Behavioral change scores of Diabetes Quality of Life (DQoL), self-efficacy score, and self-management score (self-care)	Self care activities was measured by Thai version of the Summary of Diabetes Self-care Activities Measure, Self management was measured by The Diabetes Self-efficacy (DSE), QoL by Thai version of the Diabetes Quality of Life (DQoL)
32	Khanna, R. et al. An automated telephone nutrition support system for Spanish-speaking patients with diabetes. J Diabetes Sci Technol 8, 1115-1120 (2014).	Oakland, California, USA	automated telephone nutrition support system(at least twice a week telephone nutrition counselling)	Telephone	Yes, Green and Kreuter’s PRECEDE model	To determine if automated telephone nutrition support (ATNS) counseling could help patients improve glycemic control	RCT	Spanish-speaking patients with diabetes	T2D, A1c % (A1c) on most recent visit > 8.5	n=37	n=38	received usual care and the ATNS phone call 14 weeks after enrollment, after the second and final study visit	tailored		12 weeks	anthropomorphic measurements of height, weight, blood pressure, and waist circumference; and had their blood drawn for assessment of A1c and lipid parameters (total cholesterol, triglycerides, high density lipoprotein, and low density lipoprotein).	Laboratory and anthropomorphic measurements
